# Supplementary material for: A two-sample mendelian randomization analysis excludes causal relationships between non-alcoholic fatty liver disease and kidney stones
Source: Front Endocrinol (Lausanne). 2024 Jan 10;14:1343367. doi: 10.3389/fendo.2023.1343367 (PMC10807291; doi:10.3389/fendo.2023.1343367)
Supplement: Supplementary file 11 [file Table_1.xlsx]

## Sheet: cALT associated SNPs
														FinnGen							UK Biobank
SNP	Nominated Gene	Chr	Position	effect allele	non-effect allele	effect allele frequency	beta.exposure	se.exposure	pval.exposure	Linkage disequilibrium	Missing in Finngen	Missing in UKBB	Palindromic	effect allele.outcome	non-effect allele.outcome	effect allele frequency.outcome	beta.outcome	se.outcome	pval.outcome		effect allele.outcome	non-effect allele.outcome	effect allele frequency.outcome	beta.outcome	se.outcome	pval.outcome
rs10201587	CASP8	2	202202791	G	A	0.477	-0.044	0.006	4.18e-12					A	G	0.53757	-0.0114571	0.0147116	0.436109		A	G	0.487468	0.000418395	0.000286618	0.14
rs10433937	HSD17B13	4	88230100	G	T	0.255	-0.081	0.008	5.28e-26		Missing in Finngen										T	G	0.716569	0.000323039	0.000319517	0.31
rs1047891	CPS1	2	211540507	A	C	0.325	0.037	0.007	2.76e-08	Linkage disequilibrium
rs10774625	SH2B3;CUX2;ATXN2;LINC01405	12	111910219	A	G	0.465	0.039	0.007	9.75e-09	Linkage disequilibrium
rs10883451	ERLIN1	10	101924418	C	T	0.437	-0.152	0.007	2.65e-112					T	C	0.388895	0.020077	0.0150053	0.1809		T	C	0.499786	-0.000295796	0.000286404	0.3
rs115038698	ABCB4	7	87024718	T	C	0.012	0.642	0.068	3.51e-21	Linkage disequilibrium
rs11601507	TRIM5	11	5701074	A	C	0.072	0.099	0.013	1.53e-14					C	A	0.079357	0.00449817	0.0272429	0.868855		C	A	0.931724	-0.0002751	0.000561013	0.62
rs11621792	NYNRIN	14	24871926	T	C	0.415	0.042	0.007	5.48e-10					C	T	0.368089	-0.0114619	0.015158	0.449554		C	T	0.547146	-0.000171529	0.000289727	0.55
rs11668950	IFI30;MPV17L2;PIK3R2	19	18282940	A	G	0.258	0.046	0.007	2.22e-10	Linkage disequilibrium
rs11683367	EFHD1	2	233510011	C	T	0.402	-0.057	0.007	6.38e-18					C	T	0.543751	0.00894181	0.014715	0.543408		C	T	0.393312	-0.000191624	0.000293819	0.51
rs11683409	MERTK	2	112770134	G	C	0.41	0.044	0.007	9.19e-12					G	C	0.665267	-0.0135604	0.0155099	0.381952		G	C	0.379173	-0.00018736	0.000296381	0.53
rs12149380	DHODH;HP	16	72043546	G	C	0.228	0.048	0.008	2.25e-09					G	C	0.757306	-0.0252586	0.017155	0.14092		G	C	0.240677	0.000537816	0.000335959	0.11
rs12500824	SHROOM3	4	77416627	A	G	0.391	0.047	0.007	7.92e-13					A	G	0.654396	0.0439209	0.015511	0.00463159		A	G	0.353036	-0.000555861	0.00029973	0.064
rs132665	APOL3	22	36564170	G	A	0.145	-0.066	0.01	1.18e-11					G	A	0.89492	0.015283	0.0238408	0.521494		G	A	0.15939	0.00025377	0.000393267	0.52
rs1337101	SLC30A10	1	219726100	T	G	0.297	-0.052	0.007	1.98e-12		Missing in Finngen										G	T	0.680787	0.000224074	0.000307231	0.47
rs13389219	COBLL1;SCN2A	2	165528876	T	C	0.432	-0.053	0.007	8.2e-16					C	T	0.350182	-0.0158309	0.0153554	0.302558		C	T	0.606203	0.000750135	0.000293202	0.011
rs138033684	-	6	71895252	G	T	0.006	0.677	0.112	1.42e-09	Linkage disequilibrium
rs141505249	GPT	8	145732114	C	G	0.003	-2.02	0.123	7.15e-61	Linkage disequilibrium
rs146774114	DNAJC22	12	49743142	A	G	0.015	-0.157	0.028	2.5e-08					G	A	0.00448297	-0.0859565	0.109859	0.433964		G	A	0.987222	0.000669025	0.00127565	0.6
rs148337160	FBXL15;ELOVL3;PSD	10	104166504	C	T	0.063	0.088	0.013	2.89e-11	Linkage disequilibrium
rs1547014	CHEK2	22	29100711	T	C	0.342	-0.064	0.007	1.57e-21					T	C	0.744363	0.0187257	0.0168066	0.265197		T	C	0.325862	0.000199652	0.00030562	0.51
rs1626329	P2RX7	12	121622023	T	C	0.388	0.05	0.007	2.61e-14					C	T	0.441936	0.0207007	0.0147727	0.161131		C	T	0.60289	-2.35579e-05	0.000292985	0.94
rs1658943	UHRF2	9	6676953	T	C	0.158	-0.049	0.009	3.54e-08					C	T	0.155822	0.0132675	0.0202577	0.512511		C	T	0.850995	-0.000909177	0.00040334	0.024
rs17036160	PPARG	3	12329783	T	C	0.115	-0.068	0.011	3.39e-10					C	T	0.171804	0.00253917	0.019438	0.896068		C	T	0.881876	0.000193627	0.000445432	0.66
rs174535	FADS2	11	61551356	C	T	0.336	-0.064	0.007	1.59e-20					T	C	0.415429	0.000882295	0.0148746	0.952701		T	C	0.648676	-0.0002698	0.000300372	0.37
rs17598226	MTTP	4	100496891	G	C	0.261	-0.042	0.007	5.61e-09					C	G	0.193048	0.0160921	0.0184905	0.384143		C	G	0.746924	-5.09648e-05	0.000329643	0.88
rs1801689	APOH	17	64210580	C	A	0.031	0.17	0.019	1.46e-18					A	C	0.00989984	-0.0165847	0.0726932	0.819533		A	C	0.970239	0.00110373	0.000843708	0.19
rs2207132	MAFB	20	39142516	A	G	0.028	0.178	0.028	1.58e-10	Linkage disequilibrium
rs2296285	FLT1	13	29009673	A	T	0.335	0.039	0.007	1.76e-08				Palindromic	T	A	0.452423	0.0195249	0.0147475	0.185521		T	A	0.674638	-2.80077e-05	0.000306718	0.93
rs2642438	MTARC1	1	220970028	A	G	0.274	-0.075	0.007	6.65e-24					A	G	0.716758	0.0290133	0.0164626	0.0780046		A	G	0.297186	-1.30616e-05	0.000313513	0.97
rs2727324	SMARCD2;DDX42	17	61922102	C	G	0.368	0.038	0.007	1.24e-08	Linkage disequilibrium
rs2737217	TRPS1	8	116630311	A	G	0.392	0.044	0.007	3.92e-10					A	G	0.664267	0.0317824	0.0155801	0.0413571		A	G	0.438595	0.00019725	0.000290674	0.5
rs28929474	SERPINA1	14	94844947	T	C	0.017	0.492	0.027	9.01e-73					C	T	0.0197363	-0.0625431	0.0526065	0.234484		C	T	0.979733	0.000495471	0.00101729	0.63
rs2943652	MIR5702;lnc-RHBDD1-6;lnc-RHBDD1-3	2	227108446	C	T	0.353	-0.062	0.007	1.04e-19					C	T	0.640087	0.0294917	0.0152566	0.0532304		C	T	0.354107	-0.000690956	0.000299634	0.021
rs2980888	lnc-TRIB1-2;WASHC5	8	126507308	T	C	0.286	0.13	0.007	4.21e-72					T	C	0.74073	0.0117754	0.0167009	0.480763		T	C	0.299799	-0.000133967	0.000313049	0.67
rs340009	RORA	15	60899639	A	C	0.399	0.043	0.007	3.65e-11					C	A	0.45613	-0.0393702	0.0147288	0.00751761		C	A	0.603623	0.000463996	0.000293131	0.11
rs34123446	MLXIP	12	122511238	G	A	0.444	-0.043	0.007	2.82e-11	Linkage disequilibrium
rs35199395	HKDC1	10	70983936	G	C	0.411	-0.039	0.007	2.79e-08					G	C	0.756059	-0.0158593	0.0170583	0.352519		G	C	0.301574	-8.51647e-05	0.00031236	0.79
rs36086195	EPHA2	1	16510894	C	T	0.475	-0.043	0.007	4.5e-10					C	T	0.682673	0.0331088	0.0157407	0.0354315		C	T	0.419795	-0.000176157	0.00029061	0.54
rs3810367	STAP2;MPND	19	4342847	G	T	0.374	0.037	0.007	3.77e-08					T	G	0.410361	-0.025812	0.0148981	0.0831725		T	G	0.626371	0.00113326	0.000296596	0.00013
rs3852142	MAP3K1;lnc-ANKRD55-8	5	55796968	T	A	0.077	-0.072	0.013	1.9e-08					A	T	0.0596113	0.0140967	0.0309693	0.648978		A	T	0.932958	0.000176536	0.000573735	0.76
rs3935942	CD276	15	73971361	A	C	0.384	0.055	0.007	2.72e-15					C	A	0.367243	-0.014159	0.0151865	0.351162		C	A	0.569807	-0.000123767	0.000289584	0.67
rs4484649	SOX7;RP1L1;C8orf74	8	10571491	C	A	0.419	0.045	0.007	1.38e-11	Linkage disequilibrium
rs4683438	PAQR9;U2SURP	3	142652559	T	G	0.338	-0.047	0.007	4.73e-12	Linkage disequilibrium
rs4711750	C6orf223;LINC02537;SCIRT	6	43757082	A	T	0.465	0.037	0.007	4.79e-08				Palindromic	T	A	0.498219	0.0275144	0.0147684	0.062454		T	A	0.501233	-0.000614709	0.000286544	0.032
rs4734654	KLF10	8	103669991	G	A	0.342	-0.044	0.007	1.55e-10					A	G	0.313251	0.0172053	0.0157565	0.274856		A	G	0.629281	-5.90532e-05	0.000297308	0.84
rs4782568	OSGIN1;MLYCD	16	83980529	G	C	0.42	-0.064	0.007	8.82e-21				Palindromic	C	G	0.563156	-0.0121692	0.0148007	0.410958		C	G	0.547597	0.0005022	0.000289751	0.083
rs4805033	CEBPA;CEBPG	19	33839554	G	A	0.439	-0.037	0.007	3.06e-08					A	G	0.46146	-0.00300101	0.0147082	0.838325		A	G	0.528506	0.000282587	0.000287547	0.33
rs4841132	PPP1R3B	8	9183596	A	G	0.106	0.123	0.011	6.62e-32					A	G	0.857269	0.0172524	0.0210785	0.413081		A	G	0.0921796	-0.0014875	0.000497369	0.0028
rs4918722	GPAM	10	113947040	C	T	0.277	0.077	0.008	1.75e-23					C	T	0.682902	0.0313504	0.0157797	0.0469494		C	T	0.274138	-0.000299203	0.000321374	0.35
rs5117	APOE;APOC1	19	45418790	C	T	0.231	-0.072	0.008	2.21e-20					T	C	0.234705	-0.0147892	0.0173595	0.394248		T	C	0.762607	0.000354649	0.000337957	0.29
rs56094641	FTO	16	53806453	G	A	0.377	0.042	0.007	1.36e-09					A	G	0.418393	0.0755449	0.0147371	2.95665e-07		A	G	0.596494	-0.000701099	0.00029211	0.016
rs56175344	PANX1	11	93864393	G	C	0.124	-0.128	0.01	4.6e-40					C	G	0.134188	0.0196063	0.0215772	0.36353		C	G	0.883336	-0.000227466	0.000446703	0.61
rs574044675	-	3	172274232	C	A	0.023	-0.251	0.027	5.07e-20			Missing in UKBB		A	C	0.0333735	0.00895451	0.0424491	0.832928
rs58542926	TM6SF2	19	19379549	T	C	0.07	0.209	0.013	6.54e-62					C	T	0.064403	-0.0507078	0.0297226	0.0880015		C	T	0.924502	-0.000613343	0.000542766	0.26
rs60315134	PRAG1;lnc-PRAG1-3	8	8670599	G	A	0.457	0.036	0.007	2.88e-08	Linkage disequilibrium
rs6059896	ITCH	20	33111783	C	T	0.485	0.047	0.006	1.8e-13					T	C	0.579583	-0.0179491	0.0148623	0.227167		T	C	0.507017	5.85436e-05	0.000287009	0.84
rs61791108	SLC2A2	3	170732742	A	G	0.03	0.111	0.019	2.73e-09	Linkage disequilibrium
rs6541349	CCDC18	1	93787867	C	T	0.268	0.049	0.008	1.76e-09					T	C	0.167043	0.0237923	0.0196485	0.225935		T	C	0.834639	-0.000676835	0.000386068	0.08
rs6543007	TBC1D8;IL1R2	2	101663584	T	C	0.431	0.036	0.007	5e-08					T	C	0.555135	0.0369327	0.014796	0.012556		T	C	0.397419	-8.18768e-05	0.00029405	0.78
rs6734238	IL1RN	2	113841030	G	A	0.407	-0.057	0.006	4.94e-19					A	G	0.303188	-0.00754322	0.0159616	0.636508		A	G	0.597311	0.00030569	0.000291888	0.29
rs686250	HLA-DRA;HLA-DQA2;HLA-DQB2;HLA-DOB;PSMB8;PSMB9	6	32585055	A	G	0.415	-0.039	0.007	3.06e-09					A	G	0.64621	0.0364869	0.0152846	0.0169793		A	G	0.432826	-0.000425921	0.000297418	0.15
rs687621	ABO	9	136137065	G	A	0.354	0.043	0.007	7.91e-11		Missing in Finngen										A	G	0.681247	0.000469769	0.000307818	0.13
rs7041363	AKNA	9	117146043	G	C	0.459	-0.13	0.007	1.02e-81				Palindromic	C	G	0.478823	0.02322	0.0147014	0.114234		C	G	0.512873	0.000117533	0.000288451	0.68
rs7168849	ANPEP	15	90346227	G	A	0.235	-0.064	0.009	1.67e-11					A	G	0.0991005	-0.0270405	0.0247771	0.275119		A	G	0.906516	0.000354541	0.000499239	0.48
rs73024760	ABCB11	2	169885122	T	C	0.045	0.104	0.016	7.59e-11	Linkage disequilibrium
rs738408	PNPLA3	22	44324730	T	C	0.239	0.267	0.008	1e-200					C	T	0.226733	0.0105788	0.0175078	0.545687		C	T	0.783764	-0.000125953	0.000347641	0.72
rs74816838	FCGR2A;FCGR2B	1	161643560	T	C	0.106	0.078	0.012	1.51e-10		Missing in Finngen	Missing in UKBB
rs7599	TMEM147;ATP4A	19	36038390	A	G	0.388	0.046	0.007	1.05e-12	Linkage disequilibrium
rs7653249	PCCB	3	136005792	C	G	0.229	-0.076	0.008	3.51e-22					C	G	0.845465	0.00386019	0.0202214	0.848607		C	G	0.24914	0.000156681	0.000331883	0.64
rs79598313	SYTL1;GPN2;PIGV;KDF1;lnc-SFN-1	1	27284913	T	C	0.021	0.172	0.024	4.91e-13					C	T	0.0349276	-0.00361749	0.0404454	0.928731		C	T	0.976358	0.00132319	0.000944808	0.16
rs799165	MLXIPL;BCL7B	7	73052057	A	T	0.125	0.06	0.01	1.32e-09					T	A	0.128638	0.0228323	0.0218551	0.296156		T	A	0.870071	0.000479707	0.000427332	0.26
rs8082024	KAT7	17	47945460	C	T	0.322	0.042	0.007	2.32e-08					T	C	0.268476	0.0117735	0.0165567	0.477018		T	C	0.798229	-0.000464654	0.000357813	0.19
rs8108722	S1PR2	19	10347084	T	C	0.22	0.044	0.008	2.25e-08					T	C	0.725661	-0.000758297	0.0164318	0.963192		T	C	0.193487	8.58726e-06	0.000363857	0.98
rs848559	CRIM1	2	36694497	T	A	0.141	-0.055	0.01	1.58e-08					T	A	0.855399	0.0346859	0.0208804	0.0966785		T	A	0.149196	-0.000704423	0.000406185	0.083
rs934295	TM4SF1	3	149122431	A	T	0.36	0.058	0.007	2.93e-16					A	T	0.751252	0.0148698	0.0169404	0.380068		A	T	0.296947	0.000117513	0.000314081	0.71
rs9668670	KRT84;KRT82;KRT74	12	53278512	T	A	0.346	-0.054	0.007	2.89e-15					T	A	0.622536	0.00691759	0.015151	0.647975		T	A	0.341755	-0.000405772	0.000302377	0.18

## Sheet: cALTassociated SNPs in European
														FinnGen							UK Biobank
SNP	Nominated Gene	Chr	Position	effect allele	non-effect allele	effect allele frequency	beta.exposure	se.exposure	pval.exposure	Linkage disequilibrium	Missing in Finngen	Missing in UKBB	Palindromic	effect allele.outcome	non-effect allele.outcome	effect allele frequency.outcome	beta.outcome	se.outcome	pval.outcome		effect allele.outcome	non-effect allele.outcome	effect allele frequency.outcome	beta.outcome	se.outcome	pval.outcome
rs574044675	-	3	172274232	C	A	0.024	-0.251	0.027	5.07e-20			Missing in UKBB
rs74816838	FCGR2A;FCGR2B	1	161643560	T	C	0.112	0.087	0.013	1.09e-11		Missing in Finngen	Missing in UKBB
rs10195619	MERTK	2	112765562	T	C	0.377	-0.049	0.008	8.78e-11	Linkage disequilibrium
rs12486792	SLC2A2	3	170677123	G	C	0.136	0.06	0.011	2.95e-08	Linkage disequilibrium
rs147998249	GPT	8	145732180	C	G	0.003	-2.019	0.123	7.52e-61	Linkage disequilibrium
rs148015593	MLXIP	12	122523668	G	T	0.477	-0.042	0.007	8.69e-09	Linkage disequilibrium
rs2207132	MAFB	20	39142516	A	G	0.029	0.189	0.029	7.96e-11	Linkage disequilibrium
rs4484649	SOX7;RP1L1;C8orf74	8	10571491	C	A	0.413	0.045	0.008	2.16e-09	Linkage disequilibrium
rs73024760	ABCB11	2	169885122	T	C	0.038	0.107	0.02	4.64e-08	Linkage disequilibrium
rs7599	TMEM147;ATP4A	19	36038390	A	G	0.382	0.049	0.008	5.19e-11	Linkage disequilibrium
rs9833411	PAQR9;U2SURP	3	142640398	A	T	0.357	-0.048	0.008	1.08e-09	Linkage disequilibrium
rs10201587	CASP8	2	202202791	G	A	0.499	-0.045	0.007	4.11e-10												A	G	0.487468	0.000418395	0.000286618	0.14
rs10883451	ERLIN1	10	101924418	C	T	0.477	-0.161	0.007	3.6e-106					A	G	0.53757	-0.0114571	0.0147116	0.436109		T	C	0.499786	-0.000295796	0.000286404	0.3
rs112128680	DHODH;HP	16	72054052	A	G	0.149	0.061	0.01	3.7e-09					T	C	0.388895	0.020077	0.0150053	0.1809		G	A	0.854711	-0.000813054	0.000408447	0.047
rs11601507	TRIM5	11	5701074	A	C	0.073	0.088	0.014	2.16e-10					G	A	0.161566	0.0389613	0.0201344	0.0529822		C	A	0.931724	-0.0002751	0.000561013	0.62
rs11621792	NYNRIN	14	24871926	T	C	0.453	0.042	0.007	1.11e-08					C	A	0.079357	0.00449817	0.0272429	0.868855		C	T	0.547146	-0.000171529	0.000289727	0.55
rs1169292	HNF1A (P2RX7)	12	121426478	T	C	0.321	0.054	0.008	4.45e-12					C	T	0.368089	-0.0114619	0.015158	0.449554		C	T	0.692197	0.000417886	0.000311402	0.18
rs12500824	SHROOM3	4	77416627	A	G	0.35	0.046	0.008	1.37e-09					C	T	0.35216	0.00989004	0.0154162	0.521176		A	G	0.353036	-0.000555861	0.00029973	0.064
rs132665	APOL3	22	36564170	G	A	0.154	-0.069	0.01	1.84e-11					A	G	0.654396	0.0439209	0.015511	0.00463159		G	A	0.15939	0.00025377	0.000393267	0.52
rs1337101	SLC30A10	1	219726100	T	G	0.3	-0.051	0.008	1.95e-10		Missing in Finngen			G	A	0.89492	0.015283	0.0238408	0.521494		G	T	0.680787	0.000224074	0.000307231	0.47
rs13409360	IL1RN	2	113838102	A	G	0.397	-0.06	0.008	1.95e-15					G	A	0.296195	-0.0100498	0.0160937	0.532329		G	A	0.603355	0.000311393	0.000294276	0.29
rs1497406	EPHA2	1	16505320	A	G	0.426	-0.042	0.007	1.46e-08					A	G	0.682727	0.0329655	0.0157369	0.0361901		A	G	0.419799	-0.000193852	0.000290181	0.5
rs1547014	CHEK2	22	29100711	T	C	0.302	-0.064	0.008	5.31e-16					T	C	0.744363	0.0187257	0.0168066	0.265197		T	C	0.325862	0.000199652	0.00030562	0.51
rs1594320	TM4SF1	3	149114757	G	C	0.296	0.053	0.008	5.25e-11					G	C	0.751096	0.0143424	0.0169392	0.397162		G	C	0.297122	0.000103434	0.000314105	0.74
rs168144	RORA	15	60914262	C	T	0.433	-0.052	0.007	3.45e-12					C	T	0.615947	-0.0206609	0.0150346	0.169372		C	T	0.428655	0.000130317	0.000289871	0.65
rs174535	FADS2	11	61551356	C	T	0.337	-0.061	0.008	3.11e-15					T	C	0.415429	0.000882295	0.0148746	0.952701		T	C	0.648676	-0.0002698	0.000300372	0.37
rs17780834	FBXL15;ELOVL3;PSD	10	104091096	T	A	0.061	0.086	0.015	1.65e-08					A	T	0.037462	-0.0312187	0.0387298	0.420207		A	T	0.931181	0.00084224	0.000566916	0.14
rs1801689	APOH	17	64210580	C	A	0.032	0.176	0.021	1.39e-17					A	C	0.00989984	-0.0165847	0.0726932	0.819533		A	C	0.970239	0.00110373	0.000843708	0.19
rs2138157	MIR5702;lnc-RHBDD1-6;lnc-RHBDD1-3	2	227103717	A	C	0.353	-0.064	0.008	3.49e-17					A	C	0.639808	0.0303502	0.0152534	0.0466198		A	C	0.351934	-0.000691411	0.000300139	0.021
rs2377957	ITCH	20	32554473	A	G	0.329	-0.053	0.008	1.53e-11					A	G	0.732089	-0.0443257	0.0163948	0.00685851		A	G	0.35275	4.98e-05	0.000300775	0.87
rs2642438	MTARC1	1	220970028	A	G	0.295	-0.079	0.008	8.04e-23					A	G	0.716758	0.0290133	0.0164626	0.0780046		A	G	0.297186	-1.31e-05	0.000313513	0.97
rs2792751	GPAM	10	113940329	T	C	0.293	0.072	0.008	1.28e-19					T	C	0.68305	0.0323538	0.0157692	0.0401976		T	C	0.273849	-0.000245656	0.000321069	0.44
rs28929474	SERPINA1	14	94844947	T	C	0.018	0.481	0.028	1.03e-65					C	T	0.0197363	-0.0625431	0.0526065	0.234484		C	T	0.979733	0.000495471	0.00101729	0.63
rs2954038	lnc-TRIB1-2;WASHC5	8	126507389	C	A	0.306	0.139	0.008	2.12e-70					C	A	0.740699	0.0124213	0.0167056	0.457152		C	A	0.299975	-0.000136467	0.000312909	0.66
rs3810367	STAP2;MPND	19	4342847	G	T	0.376	0.045	0.008	3.51e-09					T	G	0.410361	-0.025812	0.0148981	0.0831725		T	G	0.626371	0.00113326	0.000296596	0.00013
rs4148824	ABCB4	7	87075362	G	A	0.185	-0.057	0.01	2.62e-09					A	G	0.197953	-0.0207238	0.0183894	0.259766		A	G	0.820464	0.000329563	0.000374415	0.38
rs429358	APOE;APOC1	19	45411941	C	T	0.139	-0.094	0.011	4.72e-19					T	C	0.181349	0.00111967	0.0191867	0.953464		T	C	0.843663	0.0010018	0.000394958	0.011
rs4684847	PPARG	3	12386337	T	C	0.123	-0.072	0.011	1.11e-10					C	T	0.170313	0.0025402	0.0194749	0.896223		C	T	0.879343	0.000171259	0.000439555	0.7
rs4734654	KLF10	8	103669991	G	A	0.362	-0.052	0.008	1.48e-11					A	G	0.313251	0.0172053	0.0157565	0.274856		A	G	0.629281	-5.91e-05	0.000297308	0.84
rs4782568	OSGIN1;MLYCD	16	83980529	G	C	0.438	-0.064	0.008	9.17e-18				Palindromic	C	G	0.563156	-0.0121692	0.0148007	0.410958		C	G	0.547597	0.0005022	0.000289751	0.083
rs4841133	PPP1R3B	8	9183664	A	G	0.088	0.13	0.013	1.02e-24					A	G	0.857266	0.01696	0.0210787	0.421047		A	G	0.092174	-0.00139244	0.000496212	0.005
rs4919741	KRT84;KRT82;KRT74	12	53272920	A	G	0.344	-0.057	0.008	1.72e-13					A	G	0.622364	0.00666403	0.0151479	0.659986		A	G	0.343148	-0.000389423	0.000302048	0.2
rs4940689	NEDD4L	18	56089116	A	G	0.205	0.054	0.01	1.21e-08					A	G	0.766814	-0.0163502	0.0174318	0.34827		A	G	0.202231	0.000490799	0.000357319	0.17
rs55868793	CD276	15	73956856	G	T	0.408	0.059	0.008	8.92e-15					T	G	0.373221	-0.0152706	0.0151703	0.314122		T	G	0.569849	-9.86e-05	0.000289403	0.73
rs58542926	TM6SF2	19	19379549	T	C	0.075	0.222	0.014	2.13e-59					A	C	0.0333735	0.00895451	0.0424491	0.832928		C	T	0.924502	-0.000613343	0.000542766	0.26
rs6717858	COBLL1;SCN2A	2	165539661	C	T	0.4	-0.051	0.008	2.04e-11					C	T	0.064403	-0.0507078	0.0297226	0.0880015		T	C	0.596678	0.000810415	0.000292433	0.0056
rs7041363	AKNA	9	117146043	G	C	0.491	-0.135	0.008	1.12e-71				Palindromic	T	C	0.377794	-0.0100436	0.0151444	0.50721		C	G	0.512873	0.000117533	0.000288451	0.68
rs7117339	PANX1	11	93870338	T	C	0.12	-0.13	0.011	2.26e-30					C	G	0.478823	0.02322	0.0147014	0.114234		C	T	0.88326	-0.000254894	0.000447078	0.57
rs71633358	HSD17B13	4	88183817	C	T	0.281	-0.09	0.009	1.89e-26		Missing in Finngen			C	T	0.134131	0.020628	0.0215785	0.339096		T	C	0.706002	0.000414164	0.000324417	0.2
rs72754571	ANPEP	15	90350888	A	C	0.081	-0.083	0.014	2.47e-09					C	A	0.0795584	-0.0363463	0.0274794	0.185943		C	A	0.911889	0.000488287	0.00052423	0.35
rs738409	PNPLA3	22	44324727	G	C	0.228	0.269	0.0086	2.84e-213					C	G	0.226882	0.0106012	0.0175009	0.544679		C	G	0.783773	-0.000124623	0.000347598	0.72
rs7604422	EFHD1	2	233509761	C	A	0.401	-0.053	0.008	1.24e-12					C	A	0.543969	0.00869034	0.014715	0.554803		C	A	0.39313	-0.000196233	0.000293936	0.5
rs79598313	SYTL1;GPN2;PIGV;KDF1;lnc-SFN-1	1	27284913	T	C	0.023	0.18	0.025	3.37e-13					C	T	0.0349276	-0.00361749	0.0404454	0.928731		C	T	0.976358	0.00132319	0.000944808	0.16
rs848559	CRIM1	2	36694497	T	A	0.151	-0.061	0.011	7.59e-09					T	A	0.855399	0.0346859	0.0208804	0.0966785		T	A	0.149196	-0.000704423	0.000406185	0.083
rs9867368	PCCB	3	136147771	A	G	0.198	-0.078	0.009	1.61e-17					A	G	0.87591	-0.0214203	0.0221293	0.333063		A	G	0.201893	0.000284076	0.000356862	0.43

## Sheet: Imaging-based NAFLD SNPs
														FinnGen							UK Biobank
SNP	Nominated Gene	Chr	Position	effect allele	non-effect allele	effect allele frequency	beta.exposure	se.exposure	pval.exposure	Linkage disequilibrium	Missing in Finngen	Missing in UKBB	Palindromic	effect allele.outcome	non-effect allele.outcome	effect allele frequency.outcome	beta.outcome	se.outcome	pval.outcome		effect allele.outcome	non-effect allele.outcome	effect allele frequency.outcome	beta.outcome	se.outcome	pval.outcome
rs11668950	IFI30;MPV17L2;PIK3R2	19	18282940	A	G	0.261	0.022	0.005	4.94e-06	Linkage disequilibrium
rs1337101	SLC30A10	1	219726100	T	G	0.307	-0.013	0.005	0.005		Missing in Finngen										G	T	0.680787	0.000224074	0.000307231	0.47
rs13389219	COBLL1;SCN2A	2	165528876	T	C	0.399	-0.019	0.005	4.86e-05												C	T	0.606203	0.000750135	0.000293202	0.011
rs17036160	PPARG	3	12329783	T	C	0.112	-0.018	0.005	0.000186					C	T	0.350182	-0.0158309	0.0153554	0.302558		C	T	0.881876	0.000193627	0.000445432	0.66
rs17598226	MTTP	4	100496891	G	C	0.257	-0.026	0.005	5.21e-08					C	T	0.171804	0.00253917	0.019438	0.896068		C	G	0.746924	-5.09648e-05	0.000329643	0.88
rs1801689	APOH	17	64210580	C	A	0.029	0.023	0.005	1.24e-06					C	G	0.193048	0.0160921	0.0184905	0.384143		A	C	0.970239	0.00110373	0.000843708	0.19
rs2207132	MAFB	20	39142516	A	G	0.032	0.015	0.005	0.002					A	C	0.00989984	-0.0165847	0.0726932	0.819533		G	A	0.966844	0.000197571	0.000799937	0.8
rs2642438	MTARC1	1	220970028	A	G	0.282	-0.033	0.005	2.26e-12					G	A	0.0648542	-0.0437684	0.0297316	0.14099		A	G	0.297186	-1.30616e-05	0.000313513	0.97
rs2737217	TRPS1	8	116630311	A	G	0.421	0.009	0.005	0.047					A	G	0.716758	0.0290133	0.0164626	0.0780046		A	G	0.438595	0.00019725	0.000290674	0.5
rs2943652	MIR5702;lnc-RHBDD1-6;lnc-RHBDD1-3	2	227108446	C	T	0.351	-0.014	0.005	0.003					A	G	0.664267	0.0317824	0.0155801	0.0413571		C	T	0.354107	-0.000690956	0.000299634	0.021
rs2980888	lnc-TRIB1-2;WASHC5	8	126507308	T	C	0.296	0.03	0.005	2.86e-10					C	T	0.640087	0.0294917	0.0152566	0.0532304		T	C	0.299799	-0.000133967	0.000313049	0.67
rs34123446	MLXIP	12	122511238	G	A	0.467	-0.011	0.005	0.019					T	C	0.74073	0.0117754	0.0167009	0.480763		A	G	0.525497	0.000794359	0.000287236	0.0057
rs3935942	CD276	15	73971361	A	C	0.417	0.011	0.005	0.024					A	G	0.406541	-0.0361314	0.0149519	0.01567		C	A	0.569807	-0.000123767	0.000289584	0.67
rs4782568	OSGIN1;MLYCD	16	83980529	G	C	0.446	-0.011	0.005	0.019				Palindromic	C	A	0.367243	-0.014159	0.0151865	0.351162		C	G	0.547597	0.0005022	0.000289751	0.083
rs4918722	GPAM	10	113947040	C	T	0.274	0.038	0.005	1.46e-15					C	G	0.563156	-0.0121692	0.0148007	0.410958		C	T	0.274138	-0.000299203	0.000321374	0.35
rs5117	APOE;APOC1	19	45418790	C	T	0.224	-0.039	0.005	1.84e-16					C	T	0.682902	0.0313504	0.0157797	0.0469494		T	C	0.762607	0.000354649	0.000337957	0.29
rs56094641	FTO	16	53806453	G	A	0.386	0.013	0.005	0.007					T	C	0.234705	-0.0147892	0.0173595	0.394248		A	G	0.596494	-0.000701099	0.00029211	0.016
rs58542926	TM6SF2	19	19379549	T	C	0.073	0.106	0.005	3.38e-112					A	G	0.418393	0.0755449	0.0147371	2.95665e-07		C	T	0.924502	-0.000613343	0.000542766	0.26
rs687621	ABO	9	136137065	G	A	0.321	0.011	0.005	0.027		Missing in Finngen			C	T	0.064403	-0.0507078	0.0297226	0.0880015		A	G	0.681247	0.000469769	0.000307818	0.13
rs7041363	AKNA	9	117146043	G	C	0.474	-0.011	0.005	0.021				Palindromic	C	G	0.478823	0.02322	0.0147014	0.114234		C	G	0.512873	0.000117533	0.000288451	0.68
rs738408	PNPLA3	22	44324730	T	C	0.226	0.125	0.005	5.4e-155					C	T	0.226733	0.0105788	0.0175078	0.545687		C	T	0.783764	-0.000125953	0.000347641	0.72
rs7653249	PCCB	3	136005792	C	G	0.251	-0.013	0.005	0.005					C	G	0.845465	0.00386019	0.0202214	0.848607		C	G	0.24914	0.000156681	0.000331883	0.64

## Sheet: Biopsy-confirmed NAFLD SNPs
														FinnGen							UK Biobank
SNP	Nominated Gene	Chr	Position	effect allele	non-effect allele	effect allele frequency	beta.exposure	se.exposure	pval.exposure	Linkage disequilibrium	Missing in Finngen	Missing in UKBB	Palindromic	effect allele.outcome	non-effect allele.outcome	effect allele frequency.outcome	beta.outcome	se.outcome	pval.outcome		effect allele.outcome	non-effect allele.outcome	effect allele frequency.outcome	beta.outcome	se.outcome	pval.outcome
rs74816838	FCGR2A;FCGR2B	1	161643560	T	C	0.138	0.122	0.059	0.0383		Missing in Finngen	Missing in UKBB
rs11668950	IFI30;MPV17L2;PIK3R2	19	18282940	A	G	0.269	0.106	0.026	4.07e-05	Linkage disequilibrium
rs73024760	ABCB11	2	169885122	T	C	0.034	0.186	0.069	0.00662	Linkage disequilibrium
rs10433937	HSD17B13	4	88230100	G	T	0.259	-0.219	0.029	1.99e-14		Missing in Finngen										T	G	0.716569	0.000323039	0.000319517	0.31
rs10883451	ERLIN1	10	101924418	C	T	0.463	-0.125	0.024	1.34e-07												T	C	0.499786	-0.000295796	0.000286404	0.3
rs11601507	TRIM5	11	5701074	A	C	0.073	0.109	0.051	0.0315					T	C	0.388895	0.020077	0.0150053	0.1809		C	A	0.931724	-0.0002751	0.000561013	0.62
rs11621792	NYNRIN	14	24871926	T	C	0.441	0.057	0.026	0.0291					C	A	0.079357	0.00449817	0.0272429	0.868855		C	T	0.547146	-0.000171529	0.000289727	0.55
rs132665	APOL3	22	36564170	G	A	0.145	-0.092	0.04	0.0217					C	T	0.368089	-0.0114619	0.015158	0.449554		G	A	0.15939	0.00025377	0.000393267	0.52
rs1337101	SLC30A10	1	219726100	T	G	0.317	-0.055	0.027	0.0441		Missing in Finngen			G	A	0.89492	0.015283	0.0238408	0.521494		G	T	0.680787	0.000224074	0.000307231	0.47
rs13389219	COBLL1;SCN2A	2	165528876	T	C	0.383	-0.095	0.023	3.86e-05					C	T	0.350182	-0.0158309	0.0153554	0.302558		C	T	0.606203	0.000750135	0.000293202	0.011
rs146774114	DNAJC22	12	49743142	A	G	0.015	-0.287	0.129	0.0259					G	A	0.00448297	-0.0859565	0.109859	0.433964		G	A	0.987222	0.000669025	0.00127565	0.6
rs17036160	PPARG	3	12329783	T	C	0.117	-0.082	0.036	0.0251					C	T	0.171804	0.00253917	0.019438	0.896068		C	T	0.881876	0.000193627	0.000445432	0.66
rs17598226	MTTP	4	100496891	G	C	0.253	-0.112	0.026	1.45e-05					C	G	0.193048	0.0160921	0.0184905	0.384143		C	G	0.746924	-5.09648e-05	0.000329643	0.88
rs1801689	APOH	17	64210580	C	A	0.031	0.26	0.065	5.65e-05					A	C	0.00989984	-0.0165847	0.0726932	0.819533		A	C	0.970239	0.00110373	0.000843708	0.19
rs2207132	MAFB	20	39142516	A	G	0.033	0.297	0.088	0.00069					G	A	0.0648542	-0.0437684	0.0297316	0.14099		G	A	0.966844	0.000197571	0.000799937	0.8
rs2642438	MTARC1	1	220970028	A	G	0.278	-0.18	0.027	1.5e-11					A	G	0.716758	0.0290133	0.0164626	0.0780046		A	G	0.297186	-1.30616e-05	0.000313513	0.97
rs28929474	SERPINA1	14	94844947	T	C	0.021	0.543	0.076	7.28e-13					C	T	0.0197363	-0.0625431	0.0526065	0.234484		C	T	0.979733	0.000495471	0.00101729	0.63
rs2943652	MIR5702;lnc-RHBDD1-6;lnc-RHBDD1-3	2	227108446	C	T	0.349	-0.062	0.023	0.00603					C	T	0.640087	0.0294917	0.0152566	0.0532304		C	T	0.354107	-0.000690956	0.000299634	0.021
rs2980888	lnc-TRIB1-2;WASHC5	8	126507308	T	C	0.312	0.178	0.025	2.42e-12					T	C	0.74073	0.0117754	0.0167009	0.480763		T	C	0.299799	-0.000133967	0.000313049	0.67
rs36086195	EPHA2	1	16510894	C	T	0.425	-0.067	0.023	0.0037					C	T	0.682673	0.0331088	0.0157407	0.0354315		C	T	0.419795	-0.000176157	0.00029061	0.54
rs3935942	CD276	15	73971361	A	C	0.416	0.054	0.022	0.0149					C	A	0.367243	-0.014159	0.0151865	0.351162		C	A	0.569807	-0.000123767	0.000289584	0.67
rs4683438	PAQR9;U2SURP	3	142652559	T	G	0.321	-0.07	0.026	0.00718					G	T	0.351156	0.000149332	0.0153735	0.99225		G	T	0.664662	0.00045385	0.000303787	0.14
rs4711750	C6orf223;LINC02537;SCIRT	6	43757082	A	T	0.504	0.056	0.025	0.0276				Palindromic	T	A	0.498219	0.0275144	0.0147684	0.062454		T	A	0.501233	-0.000614709	0.000286544	0.032
rs4734654	KLF10	8	103669991	G	A	0.354	-0.08	0.024	0.00112					A	G	0.313251	0.0172053	0.0157565	0.274856		A	G	0.629281	-5.90532e-05	0.000297308	0.84
rs4918722	GPAM	10	113947040	C	T	0.299	0.127	0.025	4.18e-07					C	T	0.682902	0.0313504	0.0157797	0.0469494		C	T	0.274138	-0.000299203	0.000321374	0.35
rs5117	APOE;APOC1	19	45418790	C	T	0.216	-0.155	0.029	1.05e-07					T	C	0.234705	-0.0147892	0.0173595	0.394248		T	C	0.762607	0.000354649	0.000337957	0.29
rs56094641	FTO	16	53806453	G	A	0.417	0.089	0.024	0.000239					A	G	0.418393	0.0755449	0.0147371	2.95665e-07		A	G	0.596494	-0.000701099	0.00029211	0.016
rs58542926	TM6SF2	19	19379549	T	C	0.081	0.532	0.042	8.23e-37					C	T	0.064403	-0.0507078	0.0297226	0.0880015		C	T	0.924502	-0.000613343	0.000542766	0.26
rs6734238	IL1RN	2	113841030	G	A	0.391	-0.105	0.025	2.28e-05					A	G	0.303188	-0.00754322	0.0159616	0.636508		A	G	0.597311	0.00030569	0.000291888	0.29
rs686250	HLA-DRA;HLA-DQA2;HLA-DQB2;HLA-DOB;PSMB8;PSMB9	6	32585055	A	G	0.383	-0.092	0.028	0.000879					A	G	0.64621	0.0364869	0.0152846	0.0169793		A	G	0.432826	-0.000425921	0.000297418	0.15
rs7041363	AKNA	9	117146043	G	C	0.481	-0.062	0.023	0.00669				Palindromic	C	G	0.478823	0.02322	0.0147014	0.114234		C	G	0.512873	0.000117533	0.000288451	0.68
rs738408	PNPLA3	22	44324730	T	C	0.292	0.686	0.025	9.96e-161					C	T	0.226733	0.0105788	0.0175078	0.545687		C	T	0.783764	-0.000125953	0.000347641	0.72
rs79598313	SYTL1;GPN2;PIGV;KDF1;lnc-SFN-1	1	27284913	T	C	0.023	0.194	0.087	0.0258					C	T	0.0349276	-0.00361749	0.0404454	0.928731		C	T	0.976358	0.00132319	0.000944808	0.16
rs8082024	KAT7	17	47945460	C	T	0.227	0.052	0.026	0.0441					T	C	0.268476	0.0117735	0.0165567	0.477018		T	C	0.798229	-0.000464654	0.000357813	0.19
rs848559	CRIM1	2	36694497	T	A	0.144	-0.113	0.036	0.00149					T	A	0.855399	0.0346859	0.0208804	0.0966785		T	A	0.149196	-0.000704423	0.000406185	0.083
rs9668670	KRT84;KRT82;KRT74	12	53278512	T	A	0.331	-0.066	0.024	0.00668					T	A	0.622536	0.00691759	0.015151	0.647975		T	A	0.341755	-0.000405772	0.000302377	0.18

## Sheet: Imaging and biopsy confirmed NA
														FinnGen							UK Biobank
SNP	Nominated Gene	Chr	Position	effect allele	non-effect allele	effect allele frequency	beta.exposure	se.exposure	pval.exposure	Linkage disequilibrium	Missing in Finngen	Missing in UKBB	Palindromic	effect allele.outcome	non-effect allele.outcome	effect allele frequency.outcome	beta.outcome	se.outcome	pval.outcome		effect allele.outcome	non-effect allele.outcome	effect allele frequency.outcome	beta.outcome	se.outcome	pval.outcome
rs11668950	IFI30;MPV17L2;PIK3R2	19	18282940	A	G	0.258	0.106	0.026	4.07e-05	Linkage disequilibrium
rs1337101	SLC30A10	1	219726100	T	G	0.297	-0.055	0.027	0.044		Missing in Finngen										G	T	0.680787	0.000224074	0.000307231	0.47
rs13389219	COBLL1;SCN2A	2	165528876	T	C	0.432	-0.095	0.023	3.86e-05					C	T	0.350182	-0.0158309	0.0153554	0.302558		C	T	0.606203	0.000750135	0.000293202	0.011
rs17036160	PPARG	3	12329783	T	C	0.115	-0.082	0.036	0.025					C	T	0.171804	0.00253917	0.019438	0.896068		C	T	0.881876	0.000193627	0.000445432	0.66
rs17598226	MTTP	4	100496891	G	C	0.261	-0.112	0.026	1.45e-05					C	G	0.193048	0.0160921	0.0184905	0.384143		C	G	0.746924	-5.09648e-05	0.000329643	0.88
rs1801689	APOH	17	64210580	C	A	0.031	0.26	0.065	5.65e-05					A	C	0.00989984	-0.0165847	0.0726932	0.819533		A	C	0.970239	0.00110373	0.000843708	0.19
rs2207132	MAFB	20	39142516	A	G	0.028	0.297	0.088	0.00069					G	A	0.0648542	-0.0437684	0.0297316	0.14099		G	A	0.966844	0.000197571	0.000799937	0.8
rs2642438	MTARC1	1	220970028	A	G	0.274	-0.18	0.027	1.5e-11					A	G	0.716758	0.0290133	0.0164626	0.0780046		A	G	0.297186	-1.30616e-05	0.000313513	0.97
rs2943652	MIR5702;lnc-RHBDD1-6;lnc-RHBDD1-3	2	227108446	C	T	0.353	-0.062	0.023	0.006					C	T	0.640087	0.0294917	0.0152566	0.0532304		C	T	0.354107	-0.000690956	0.000299634	0.021
rs2980888	lnc-TRIB1-2;WASHC5	8	126507308	T	C	0.286	0.178	0.025	2.42e-12					T	C	0.74073	0.0117754	0.0167009	0.480763		T	C	0.299799	-0.000133967	0.000313049	0.67
rs3935942	CD276	15	73971361	A	C	0.384	0.054	0.022	0.015					C	A	0.367243	-0.014159	0.0151865	0.351162		C	A	0.569807	-0.000123767	0.000289584	0.67
rs4918722	GPAM	10	113947040	C	T	0.277	0.127	0.025	4.18e-07					C	T	0.682902	0.0313504	0.0157797	0.0469494		C	T	0.274138	-0.000299203	0.000321374	0.35
rs5117	APOE;APOC1	19	45418790	C	T	0.231	-0.155	0.029	1.05e-07					T	C	0.234705	-0.0147892	0.0173595	0.394248		T	C	0.762607	0.000354649	0.000337957	0.29
rs56094641	FTO	16	53806453	G	A	0.377	0.089	0.024	0.000239					A	G	0.418393	0.0755449	0.0147371	2.95665e-07		A	G	0.596494	-0.000701099	0.00029211	0.016
rs58542926	TM6SF2	19	19379549	T	C	0.07	0.532	0.042	8.23e-37					C	T	0.064403	-0.0507078	0.0297226	0.0880015		C	T	0.924502	-0.000613343	0.000542766	0.26
rs7041363	AKNA	9	117146043	G	C	0.459	-0.062	0.023	0.007				Palindromic	C	G	0.478823	0.02322	0.0147014	0.114234		C	G	0.512873	0.000117533	0.000288451	0.68
rs738408	PNPLA3	22	44324730	T	C	0.239	0.686	0.025	9.96e-161					C	T	0.226733	0.0105788	0.0175078	0.545687		C	T	0.783764	-0.000125953	0.000347641	0.72
